# Supplementary material for: The Relationship between Signs of Medical Conditions and Cognitive Decline in Senior Dogs
Source: Animals (Basel). 2023 Jul 5;13(13):2203. doi: 10.3390/ani13132203 (PMC10340034; doi:10.3390/ani13132203)
Supplement: Supplementary file 1 [file animals-13-02203-s001.zip]

Archive with 1 entries (1 files):
- animals-2425738-supplementary.pdf
